# Supplementary material for: Role of Thylakoid Lipids in Protochlorophyllide Oxidoreductase Activation: Allosteric Mechanism Elucidated by a Computational Study
Source: Int J Mol Sci. 2022 Dec 24;24(1):307. doi: 10.3390/ijms24010307 (PMC9820216; doi:10.3390/ijms24010307)
Supplement: Supplementary file 1 [file ijms-24-00307-s001.zip]

Archive with 2 entries (2 files):
- Supplementary Information.pdf
- Supplementary video.mp4
